# Supplementary material for: Streamlined Fabrication of Hybrid Lipid Bilayer Membranes on Titanium Oxide Surfaces: A Comparison of One- and Two-Tail SAM Molecules
Source: Nanomaterials (Basel). 2022 Mar 30;12(7):1153. doi: 10.3390/nano12071153 (PMC9000636; doi:10.3390/nano12071153)
Supplement: Supplementary file 1 [file nanomaterials-12-01153-s001.zip]

Archive with 1 entries (1 files):
- nanomaterials-1650827-supplementary.pdf
